# Supplementary material for: Room-Temperature, Ionic-Liquid-Enhanced, Beta-Cyclodextrin-Based, Molecularly Imprinted Polymers for the Selective Extraction of Abamectin
Source: Nanomaterials (Basel). 2022 Mar 20;12(6):1017. doi: 10.3390/nano12061017 (PMC8953458; doi:10.3390/nano12061017)
Supplement: Supplementary file 1 [file nanomaterials-12-01017-s001.zip]

Archive with 1 entries (1 files):
- nanomaterials-1603006-supplementary.pdf
